# Supplementary material for: Knockout of the OsNAC006 Transcription Factor Causes Drought and Heat Sensitivity in Rice
Source: Int J Mol Sci. 2020 Mar 26;21(7):2288. doi: 10.3390/ijms21072288 (PMC7177362; doi:10.3390/ijms21072288)
Supplement: Supplementary file 1 [file ijms-21-02288-s001.zip]

Archive with 3 entries (2 files):
- ijms-744714-publish supplementary/
- ijms-744714-publish supplementary/2020-01-20-OsNAC006 supplymental figures, V18.pdf
- ijms-744714-publish supplementary/2020-03-25-tables.docx
